# Supplementary material for: Persistence of Antibody Responses to the SARS-CoV-2 in Dialysis Patients and Renal Transplant Recipients Recovered from COVID-19
Source: Pathogens. 2021 Oct 6;10(10):1289. doi: 10.3390/pathogens10101289 (PMC8541005; doi:10.3390/pathogens10101289)
Supplement: Supplementary file 1 [file pathogens-10-01289-s001.zip]

Archive with 1 entries (1 files):
- pathogens-1364715-supplementary.pdf
